# Supplementary material for: Advantages of time-dependent diffusion MRI for quantitative microstructural mapping in breast tumors
Source: Front Oncol. 2025 Mar 25;15:1537529. doi: 10.3389/fonc.2025.1537529 (PMC11975858; doi:10.3389/fonc.2025.1537529)
Supplement: Supplementary file 1 [file DataSheet1.xlsx]

## Sheet: Malignant breast
Year		Dmean	Vin	Vin/Dmean	Dex	ADCpgse	ADCogseN1	ADCogseN2
45	HER2–enriched	16.7752	0.3374	1.9195	2.2497	0.9565	1.2658	1.9198
36	HER3–enriched	18.2019	0.3379	1.805	2.0939	0.8934	1.2254	1.9753
45	HER4–enriched	18.1568	0.355	1.9324	2.0733	0.8044	1.114	1.5815
48	HER5–enriched	23.8199	0.2215	1.0093	2.4941	1.3033	1.7592	2.2767
59	HER6–enriched	17.9195	0.3256	1.6791	2.1876	0.9656	1.336	1.9733
63	HER7–enriched	24.4993	0.3775	1.5903	1.8601	0.8819	1.4173	1.8289
42	HER8–enriched	15.3285	0.5773	3.0655	1.5829	0.4649	0.7686	1.3087
40	HER9–enriched	22.1995	0.3698	1.7765	2.136	0.5861	0.84	1.7838
64	Luminal A	16.6955	0.3556	2.0029	2.2638	0.8659	1.1784	1.9429
68	Luminal A	15.4976	0.3779	2.2223	2.1495	0.8197	1.26	2.6939
30	Luminal A	16.5763	0.3483	1.906	2.1807	0.7058	0.7418	1.3121
47	Luminal A	16.9865	0.4689	2.1565	2.1575	0.8734	1.8585	3.5683
50	Luminal A	21.6073	0.5453	2.4325	1.8706	0.6367	1.007	1.8858
57	Luminal A	17.1691	0.3508	1.9645	2.3885	0.8957	1.3192	2.2061
51	Luminal A	16.994	0.4791	2.7565	2.1575	0.6054	1.0119	1.8576
66	Luminal A	17.4999	0.2469	1.3934	2.12	1.0669	1.3748	1.8596
40	Luminal A	16.0238	0.5047	2.6079	1.7236	1.3206	1.6682	1.88
71	Luminal A	16.8069	0.3495	1.9391	2.0409	0.8772	1.2289	1.8776
39	Luminal A	16.2641	0.4514	2.0371	2.0801	1.0169	1.4372	1.9773
47	Luminal A	15.8205	0.4058	2.4696	2.0638	0.7283	0.9943	1.5722
42	Luminal A	17.5876	0.3041	1.6294	2.2243	1.0104	1.3432	1.7979
58	Luminal A	13.9767	0.5116	3.0623	2.0813	0.8906	1.3552	2.0602
37	Luminal B	16.0404	0.3752	2.2092	2.1491	0.8115	1.075	1.8654
32	Luminal B	17.8024	0.2817	1.6021	2.3858	1.0754	1.2489	2.0092
54	Luminal B	14.6558	0.6374	3.4405	2.0428	0.4658	0.8355	1.6614
48	Luminal B	15.59	0.5315	2.9722	2.4087	0.6357	0.8435	2.1044
36	Luminal B	11.5238	0.7627	2.7123	2.405	0.4242	0.65	2.5309
70	Luminal B	12.5297	0.6822	3.0448	2.1407	0.4393	0.5294	2.983
40	Luminal B	18.2703	0.3534	1.9397	1.8605	0.7971	1.1406	1.818
52	Luminal B	16.0262	0.5158	2.6875	1.7236	0.4829	0.7131	1.0934
35	Luminal B	18.3273	0.2784	1.439	2.2331	1.065	1.3912	2.3653
35	Luminal B	17.042	0.4217	2.4579	1.8257	0.6752	1.0359	1.6568
50	Luminal B	18.4528	0.3885	1.956	2.5867	0.9161	1.495	2.3479
43	Luminal B	17.5103	0.4752	2.5451	1.5383	0.5582	0.9281	1.6622
48	Basal–like	18.2957	0.3183	1.6934	2.1571	0.898	1.2789	1.6731
65	Basal–like	11.8606	0.5426	3.3336	1.7882	0.4	0.5073	1.1321
35	Basal–like	21.713	0.3037	1.5217	2.1406	0.983	1.2302	1.9095
52	Basal–like	17.6137	0.4349	2.2225	1.9365	0.7015	1.1521	1.8812
53	Basal–like	18.0685	0.1797	0.9775	2.474	1.3577	1.6543	2.4714
53	Basal–like	16.9736	0.6289	3.3521	2.9305	0.6097	0.7468	3.0955
74	Basal–like	17.6237	0.2704	1.2536	2.2937	1.7994	2.3629	3.0265
54	Basal–like	23.0865	0.3129	1.4116	2.4397	1.0917	1.5052	2.1162
44	Basal–like	16.6669	0.3304	1.8661	2.4289	1.3926	1.7158	1.9661
75	Basal–like	16.3399	0.3739	1.8132	2.5455	1.013	1.3733	2.3165

## Sheet: Benign breast
Year		Dmean	Vin	Vin/Dex	Dex	ADC-pgse	ADC-ogseN1	ADC-ogseN2
35	breast fibroadenoma	16.582	0.2729	1.6802	2.3259	1.074	1.0947	2.1857
21	breast fibroadenoma	25.4383	0.1148	0.4687	2.1947	1.5685	1.8197	2.0472
23	breast fibroadenoma	19.569	0.1586	0.7922	2.1976	1.4356	1.6647	3.4798
52	breast fibroadenoma	26.0696	0.0775	0.2967	2.6697	1.8959	2.2198	2.2739
59	breast fibroadenoma	17.0803	0.3878	2.2831	1.6064	0.6659	0.8103	2.0059
23	breast fibroadenoma	24.4108	0.0891	0.3922	2.4088	1.7603	1.9971	2.6609
38	breast fibroadenoma	24.9568	0.1021	0.4749	1.8554	1.463	2.0792	1.9405
35	breast fibroadenoma	15.4508	0.3622	2.0674	1.5383	0.65	0.7172	2.879
31	breast fibroadenoma	25.808	0.2811	1.0875	2.152	1.2643	1.7335	1.4815
23	breast fibroadenoma	25.2809	0.1301	0.5305	2.2222	1.5176	1.6251	2.0206
24	breast fibroadenoma	18.451	0.2126	1.1217	2.3223	1.2852	1.7208	2.2891
30	breast fibroadenoma	26.6226	0.0761	0.295	2.4121	1.9201	2.1798	2.5987
41	breast fibroadenoma	25.7792	0.2006	0.7985	2.2588	1.3061	1.6133	1.9444
44	breast fibroadenoma	25.8536	0.1721	0.6996	2.1449	1.4048	1.7273	2.0085
46	breast fibroadenoma	15.7917	0.3755	2.3591	2.0819	0.7953	0.9419	2.639
60	fibroadenomatous hyperplasia	18.6553	0.2504	1.3613	1.975	1.0261	1.1301	1.4653
34	fibroadenomatous hyperplasia	22.4716	0.118	0.5864	2.562	1.6744	1.996	2.1884
43	fibroadenomatous hyperplasia	22.4069	0.122	0.5765	2.8141	1.7896	2.227	2.5638
42	fibroadenomatous hyperplasia	26.2227	0.0723	0.2754	2.7153	2.0504	2.4152	2.6873
33	fibroadenomatous hyperplasia	20.0244	0.2208	1.063	1.9034	1.1289	1.2298	1.6689
44	fibroadenomatous hyperplasia	23.753	0.1625	0.7552	2.2282	1.0472	1.4025	3.1494
34	fibroadenomatous hyperplasia	26.8412	0.0813	0.3314	2.4612	1.8518	2.2267	2.4729
38	fibroadenomatous hyperplasia	26.9932	0.0402	0.1754	2.3123	2.0761	2.2801	2.2864
39	intraductal papilloma	25.246	0.2189	0.8946	2.3114	1.3524	1.9041	2.3947
36	intraductal papilloma	22.3668	0.1662	0.9117	2.7819	1.5983	2.1677	2.9936
34	intraductal papilloma	24.8999	0.2193	0.9342	2.4064	1.2842	1.59	1.9024
35	intraductal papilloma	18.3168	0.3132	1.7033	1.9598	0.8995	1.0203	1.7425
49	intraductal papilloma	17.8292	0.2071	1.1214	2.1563	1.1727	1.3919	2.2656
